# Supplementary material for: Fecal Microbiota Transplantation From Patients With Social Anxiety Disorder Is Associated With General Anxiety‐Like Behavior and Gut Microbiota Alterations in Mice
Source: Brain Behav. 2026 Jun 16;16(6):e71561. doi: 10.1002/brb3.71561 (PMC13272884; doi:10.1002/brb3.71561)
Supplement: Supplementary file 1 — Supplementary Table: brb371561‐sup‐0001‐TableS1.xlsx [file BRB3-16-e71561-s001.xlsx]

## Sheet: Sheet1
Supplementary Table 1			Clinical information of enrolled individuals
ID	Age	Gender	Dwelling condition	Marital status	Education level	BMI	Height (cm)	Weight(kg)	Diagnosis	Staple food structure	Frequency of eating vegetables	Frequency of eating ivestock meat	Frequency of eating poultry	Frequency of eating nutrient supplements	Frequency of drinking yogurt or probiotic drinks	Smoking	Family history	HAMA	HAMD	PANSS	Positive	Negative	General
SAD-1	40	Female	famliy life	married	graduate	22.27	160	57	Social Anxiety Disorder	flour	occasionally	occasionally	often	twice or three times a week	occasionally	NA	NA	21	23	67	7	14	46
SAD-2	42	Female	famliy life	married	Undergraduate	24.03	158	60	Social Anxiety Disorder	rice	often	occasionally	often	often	occasionally	NA	NA	21	24	66	7	11	48
SAD-3	43	Female	famliy life	married	Undergraduate	24.39	162	64	Social Anxiety Disorder	flour	often	occasionally	occasionally	often	occasionally	NA	NA	32	28	52	7	7	38
SAD-4	44	Female	famliy life	married	graduate	20.17	146	43	Social Anxiety Disorder	flour	often	twice or three times a week	twice or three times a week	occasionally	occasionally	NA	NA	24	28	66	7	11	48
SAD-5	50	Female	famliy life	married	Undergraduate	18.03	158	45	Social Anxiety Disorder	rice	often	twice or three times a week	twice or three times a week	often	often	NA	NA	24	28	69	7	18	44
HC-1	37	Female	famliy life	married	Undergraduate	27.34	160	70	healthy	flour	often	often	often	often	occasionally	occasionally smoke	NA	5	6	35	8	8	19
HC-2	46	Female	famliy life	married	high school	23.44	160	60	healthy	flour	often	occasionally	occasionally	occasionally	occasionally	NA	NA	2	3	37	9	9	19
HC-3	40	Female	famliy life	married	graduate	24.09	168	68	healthy	rice	often	occasionally	often	often	often	NA	NA	3	1	42	11	7	24
HC-4	45	Female	famliy life	married	high school	21.64	152	50	healthy	flour	often	occasionally	twice or three times a week	occasionally	occasionally	NA	NA	3	2	35	9	7	19
HC-5	48	Female	famliy life	married	junior high school	23.05	160	59	healthy	flour	often	occasionally	three or four times a week	often	occasionally	NA	NA	2	3	32	7	7	18
